# Supplementary material for: Volatile Characterization of Recovery Minority Grape Varieties from Castilla-La Mancha Region (Spain)
Source: Plants (Basel). 2024 May 30;13(11):1507. doi: 10.3390/plants13111507 (PMC11174939; doi:10.3390/plants13111507)
Supplement: Supplementary file 1 [file plants-13-01507-s001.zip]

Archive with 1 entries (1 files):
- plants-2991708-supplementary.pdf
